# Supplementary material for: Increased circulating microRNA-122 is a biomarker for discrimination and risk stratification in patients defined by sepsis-3 criteria
Source: PLoS One. 2018 May 21;13(5):e0197637. doi: 10.1371/journal.pone.0197637 (PMC5962092; doi:10.1371/journal.pone.0197637)
Supplement: S1 File — (XLSX) [file pone.0197637.s002.xlsx]

## Sheet: Sepsis
Patienten_Nr.	miR122_Expression	Überleben (30 Tage) 1=Survivor / 2=Non-Survivor	CRP [mg/dl]	PCT [ng/ml]	IL-6 [pg/ml]	Leukozyten [10^9/l]	AST [U/I]	ALT [U/I]	Bilirubin- total [mg/dl]	LDH [U/I]	INR	Erreger	Thrombozyten [/nl]	SOFA-Score	SAPS-II	Diagnosen	Geschlecht 1=weiblich / 2=männlich	Dialyse (1=ja) 0=nein)	Alter	Beatmung (2=ja / 1=nein)	Überleben 30 Tage	Aufenthalt ICU	GGT [U/I]	AP [U/I]	MAP [mmHg]	mPAP [mmHG]	Noradrenalin	Dobutamin	Epinephrin	Kreatinin [mg/dl]	Cardiac-Index	StrokeVolume	CVD [mmHg]	SOFA+miR	cel-miR-54 [CT]	Horowitz
38	0.000736266	1	2	39.03	24.2	34.93	27	11	0.2	181	1.57	Gram(-)	98	5	57	1	1	1	52	1	30	8	16	23	93		0.064			4.99			10	5	19.89	376.67
46	0.000777315	1	19.6	1.43	58.5	23.47	20	12	0.7	269	1.19	Gram(-)	195	8	70	1	1	0	48	2	30	73	501	264	70		0.26			0.76			12	8	19.92	413.33
14	0.000782846	1	1.5		92	13.82	14	6	3.2		0.98	Gram(+)	184	4		1	1	0	72	2	30	29	12	43	97		0.11			0.71				4	19.04	401.43
28	0.000790622	1	14	3.1	107.5	11.46	31	30	5.8	164	2.01	Gram(+)	72	13	64	1	2	0	57	2	30	34	77	65	96		0.36			1.63			13	13	18.1	410
52	0.000858148	1	35.3		91.8	17.07	47	49	1.3		1.18	Negativ	294	5		1	2	1	47	1	30	26	95	75			0.089			2.71			23	5	19.46	665
65	0.000893581	1	5.8	0.53	3.1	11	20	16	0.1		1.12	Gram(+)	248	11	28	1	2	0	24	2	30	33			62		0			0.83			11	11	18.04	265.33
9	0.000996599	1	3.2	0.14	21.6	6.89	21	9	0.4	291	1.02	Gram(+)	162	10	53	1	1	0	72	2	30	27	119	97			0			0.92			9	10	19.01	259.43
55	0.00101169	1	30.1		53.2	8.76	41	18	0.5		1.21	Gram(-)	185	6		1	1	0	45	1	30	36	68				0.147			0.86				6	18.17	315.71
68	0.00105919	1	2.6		93.4	7.86	173	525	3.5	328	1.47	Gram(+)	54	6	0	1	2	1	26	2	30	112	140	73			0			6.01				6	19.79	420
12	0.00109833	1	18.1	9.95	971	10.42	47	66	2.2	448	1.82	Gram(-)	181	12	61	1	2	1	72	2	30	44	142	122	95		0			2.39			14	12	20.45	189.05
64	0.00111107	1	15.4	1.58	2.7	18.2	15	9	0.6		1.47	Gram(-)	163	10	46	1	1	0	26	2	30	38	12	42	69		0.04			0.44			14	10	19.68	155
93	0.00112991	2	16.6	0.6	11419	15.56	55	29	1.6		1.49	Gram(-)	107	11	32	1	1	0	53	2	28	28	210		98		0			0.88			20	11	18.65	257.67
66	0.00144483	1	2.2	0.5	57.2	24.2	25	34	0.2		0.92	Gram(-)	361	11	21	1	1	1	24	2	30	46	54				0.02			1.55			17	11	19.38	130.67
85	0.00152423	2	56.6		88.1	32.4	121	34	0.5	352	1.06	Gram(+)	24	10	0	1	2	1	62	2	10	10	46				0.046			2.6			19	10	19.74	177.33
54	0.00152525	1		39.13	1566.5	10.1			1.4		1.13	Gram(-)	30	16	68	1	2	1	43	1	30	20			117		1.8			2.75			11	16	19.76	286.33
32	0.00153299	1	19	26.3	112	13.26	79	31	0.5	449	0.87	Fungal	143	4	16	1	2	0	57	2	30	16	43	55			0						19	4	19.47	205
61	0.0015805	1	15.6	0.54	54.6	21	59	26	0.2	638	1.21	Gram(-)	58	12	43	1	2	0	31	2	30	27	33		105		0.3			0.59			12	12	18.82	201.67
29	0.00168205	1			427	10.37	16	23	2.6	149	1.14	Gram(-)	223	7		1	2	0	59	2	30	29	159	137			0			0.75				7	18.91	467.62
33	0.00170246	1	5.6	0.94		9.16	23	22	2.1	286	1.06	Gram(-)	86	15	48	2	2	0	54	2	30	56	60	89	72		0			0.91			11	15	20.85	197.25
31	0.00183382	1	20.2	0.53	68.8	8.18	37	18	0.6		1.71	Gram(+)	88	8	33	2	2	1	58	2	30	64	117				0			2.32			25	8	18.83	205.71
19	0.00185812	1	3.7	1.19	7.5	35.72	437	66	16.4	486	1.79	Gram(+)	60	14	74	2	1	1	67	2	30	5	49	239	76		0.09			1.71			9	14	19.95	410
63	0.00188706	1	25.4	2.97	2.7	19.3	38	35	0.6			Gram(+)	91	14	41	2	2	1	26	2	30	45	95		101		50			1.81			21	14	18.66	218
16	0.0020109	1	12.5	3.51	15.2	7.93	160	49	1	422	1.15	Negativ	151	11	53	2	2	0	68	2	30	12	55	37	76		0.289			1			16	11	19	169
42	0.00202552	1	26.4	13.71	476	11.88	19	12	0.1		1.41	Gram(-)	138	4	19	2	1	0	59	1	30	16	1				0			1.96			13	4	19.89	348.57
25	0.00208334	1	29.4	112.8	220.1	19.63	55	41	5.9	315	1.19	Mixed	116	16	60	2	2	0	63	2	30	34	48	65	94		0.44			1.88	3		8	16	19.18	346.67
13	0.00211033	1	2.7	7.21		4.15	17	16	0.4	158	1.42	Gram(+)	380	8	44	2	1	0	69	2	30	41	37	50			0			0.61			10	8	18.96	423.33
81	0.0023931	2	3	0.52	54.7	27.39	51	36	0.3		1.15	Gram(+)	270	7	32	1	1	0	66	1	10	10	107				0			1.05			10	7	19.36	282
30	0.00244931	1	39.3	349.5	138	8.96	25	15	2.9	423	1.13	Gram(+)	23	10	49	2	2	1	57	1	30	32	37		82		0			3.72			14	10	18.5	201.5
69	0.00248563	2	14.6	3.21	1000	22.3			1.4			Gram(-)		12	57	1	1	0	85	2	9	9			74		0							12	19.28	428.1
49	0.00256708	1	13	3.58	17.2	7.08	82	110	1.4		1.12	Gram(+)	100	6	34	2	2	1	48	1	30	71	473				0			4.24			17	6	20.37	393.33
74	0.00261041	2	28.7		238	5.48	49	10	0.3	168	1.92	Mixed	32	12		1	1	0	75	1	6	6	8	25	92		0.003			1.8			13	12	19.3	377
95	0.00261192	2		32.59	628	17.14	123	308	2.7		1.28	Gram(+)	95	14	54	1	2	1	57	2	10	10	35	67	73		0.18			1.88			9	14	19.14	393.33
58	0.00270555	1	35.4	3.26	105	15	10	12	0.3	181	1.16	Gram(-)	280	8	44	2	2	0	34	2	30	4	19	88			0			0.44			5	8	19.12	428.57
26	0.00272824	1			9	13.99	26		1.1		1.59	Mixed	130	7		2	1	0	62	1	30	31					0.556			1.18			15	7	19.87	261.14
4	0.00279171	1	32.5	5.57	77.9	11.94	65	56	0.5	410	0.98	Mixed	208	11	54	2	2	1	76	2	30	41		241	83		0.016			2.09			14	11	19.18	241.39
77	0.00289382	2	6.1	2.49	570	8.69	333	291	1.1	387	1.04	Gram(-)	46	13	66	1	2	1	68	1	15	15	221	284			0.072			0.84			18	13	19.11	460
43	0.00310476	1	48.8	197.3	105.4	39.08	97	37	3.3		0.96	Gram(-)	33	14	68	2	2	1	51	1	30	23	38	112			0			1.81	4.3		14	14	19.41	376.67
84	0.00323326	2	19.2	3.53		20.27	50	39	14	481	1.27	Gram(-)	139	16	74	1	2	0	60	2	25	25	139	294			0			2.62			8	16	19.39	366.67
23	0.00329005	1	20.2	7.73	872	28.37	170	94	0.5	254	1.42	Mixed	158	12	65	2	2	1	66	1	30	61	76	49			0			2.93			10	12	19.74	283.33
56	0.00343062	1	3.3	0.1	151	7.08	20	21	2	121	1.07	Gram(+)	314	9	39	2	1	0	38	2	30	49	225	181	94		0.06			0.43			14	9	20.18	523.33
96	0.00347968	2	24.2	1.14	1000	11.76	28	27	1.3	554	1.05	Gram(-)	444	13	63	1	2	0	51	2	18	18	116		85		3			0.77			20	13	19.47	97.71
37	0.00368041	1	8.3	1.52	659	14.49	76	167	0.8	317	1.34	Gram(+)	224	9	50	2	2	0	54	1	30	44	273	316			0.016			1.57			10	9	19.41	336.67
1	0.00378491	1	14.9	1.87	99.6	10.69	55	55	0.2	237	0.95	Gram(+)	155	11	71	2	2	1	82	2	30	41	189		102		0			1.49			10	11	19.18	241.25
92	0.00395295	2	21.3	1.05	34.1	20.75	25	16	0.5		1.08	Gram(+)	173	10	30	2	1	1	55	1	14	14	134				0			0.41			12	10	18.98	88.5
3	0.00396461	1	12		956	10.96	9	11	0.3	128	1.06	Gram(+)	321	7		2	1	0	80	1	30	33	239	119	75		0.146	15		1.48			17	7	17.97	198.5
8	0.00408225	1	13	26.38	46.9	12.96	116	78	0.7	613	1.22	Negativ	56	14	66	2	1	1	72	2	30	24	66	71	68		0.08		0.093	2.15			28	14	19.96	168.6
88	0.0042179	2	7.4		1000	4.67	2627	857	2.7	2621	1.2	Mixed	54	11		2	2	1	59	2	29	29	48	126	70		0			1.99	4.1		18	11	19.51	85.1
62	0.00437252	1	12.6	4.81	49	13.03	24	61	2.7	481	1.52	Gram(-)	40	17	50	3	1	1	30	2	30	35	61		82		0.48			1.23			12	17	18.78	152
104	0.00503603	2	3.8	1	692	22.48	83	34	11	480	2.42	Gram(+)	63	12	46	2	1	1	38	1	16	16	36				0.3	0	0	1.48			24	12	17.97	233.14
21	0.00512669	1	17.5	0.98	211	9.04	62	22	1.3	252	0.99	Gram(+)	146	10	35	3	2	0	66	2	30	37	65				0			1.93			21	10	19.14	232.5
107	0.00523857	2		0.2	2412	7.87			0.7		1.03	Negativ	277	11	54	2	2	1	20	2	30	30					0			0.81				11	18.45	185
5	0.005304	1	11.7	4.28	6.1	13.92	30	17	1.3	336	1.29	Gram(+)	81	14	66	3	2	0	76	2	30	20	257	211	70		0.083			2.93			18	14	20.72	235.56
7	0.0053174	1	8	16.07	91.7	8.95	85	38	1.4	381	1.13	Mixed	92	11	54	3	1	0	75	2	30	8	38	32			0.14			1.07			12	11	18.89	484.44
41	0.00552575	1	6.4	2.07	1000	11.84	65	37	2.1		1.31	Gram(+)	128	16	55	4	2	1	52	2	30	33	60				0.32			2.57			8	16	19.68	103.33
67	0.00564309	1	8.3			18.15	180	177	1	408	1.18	Negativ	107	6		5	2	1	26	2	30	28	37	85			0.331		0.049	3.27				6	19.77	362.86
15	0.00566901	1	20.5	1.04	142	9.25	48	17	3	259	1.32	Gram(+)	151	6	39	5	2	1	71	1	30	51	110	85			0			3.15			8	6	20.74	320
17	0.00596141	1	5.3	1.3	12.2	14.13	115	40	0.6	263	1.15	Gram(-)	144	8		5	2	0	68	2	30	38			85		0.024			0.95			4	8	19.23	310.48
82	0.00629656	2		7.59	518	20.16	466	120	1.7	343	1.74	Gram(+)	94	10	47	2	2	1	65	2	30	30					0.125			1.98			9	10	19.04	320
40	0.00656924	1	7.9	7.6	21.8	11.49	130	23	2.2	405	1.16	Gram(+)	196	11	55	5	1	1	52	2	30	71	42	45	96		0.025			2.96			22	11	19.44	528.57
91	0.00678792	2	6.5	5.69	460	17.86	702	438	1		1.2	Mixed	104	13	53	2	2	1	54	2	4	4					0.33	0.64		1.77			17	13	19.45	304.76
36	0.00679566	1	32.9	2.57	22	4.13	28	25	1.5	401	1.25	Gram(-)	591	12	56	5	2	0	54	2	30	17	474	190			0.148			1.64			12	12	18.92	272.5
10	0.00684079	1	8.1	1.45	70.9	24.43	53	75	0.4	386	1.18	Gram(-)	93	7	51	5	2	1	72	1	30	62	173	119	77		0.036			1.68			18	7	19.33	303.67
35	0.00737176	1	7.5	25.08	22.1	15.26	60	47	1.3		1.14	Negativ	54	10	31	5	1	0	55	2	30	12	321				0.15			1.57			17	10	18.4	268.67
80	0.00744588	2	15.9	1.54	2	2.09	42	25	19.9	240	0.97	Gram(-)	35	16	28	2	2	0	67	1	9	9	133	545			0			1.78			14	16	20.04	370
2	0.00748782	1	16.3	5.72	19.1	39.09	211	312	1.4	731	1.31	Mixed	24	7	36	5	1	1	80	2	30	39	220		100		0			2.62			12	7	19.04	332
94	0.00790997	2	13.9	1.9	105	17.07	39	17	1.4	350	1.49	Negativ	26	12	64	2	1	1	53	1	16	16	57	132	71		0.01			1			10	12	18.99	366.67
78	0.00799939	2		23.04	78.8	4.51	143	72	9.4	385	1.52	Negativ	30	10	56	2	2	1	68	2	15	15	115	169			0.45			1.74			12	10	19.1	383.33
51	0.00830867	1	15.3	22.02	1716.6	2.43	80	187	4.4	201	1.49	Gram(+)	30	18	53	5	2	1	45	2	30	44	24	55	100		0.88			2.36	5.3		12	18	18.22	191.25
20	0.00893215	1	0.8	0.31	30.6	7.59	29	10	0.4		1.11	Gram(-)	122	14	57	5	2	1	67	2	30	46	28				1			2.35			14	14	19.16	188.57
18	0.0114803	1	7.4	3.13	111	30.11	119	60	1.1	529	1.1	Gram(-)	56	12	65	5	1	1	66	2	30	21	130	79	70		0.1		0.05	1.74			18	12	20.39	235.43
11	0.0115458	1			72.9	10.83	21	7	0.4		1	Negativ	264	14	0	5	1	0	74	2	30	34	19	67			0			0.8				14	19.38	401.43
75	0.0115668	2	19.7	0.48	42.5	0.03	35	24	1.2		0.98	Negativ	5	7	56	2	2	0	74	1	29	29	92				0	0	0	0.96			7	7	19.34	330
6	0.01238	1	7.8	0.95	107	8.41	81	240	1	252	1.32	Negativ	141	10	41	5	1	0	75	2	30	31	15		62		50			0.81			12	10	19.35	214.67
72	0.0127437	2	18	11.56	1000	29.75		45	5.3	627	1.27	Gram(+)	30	17	71	2	2	1	75	2	30	30	182		77		0.34			1.46			12	17	20.47	124.18
100	0.0143309	2	10.6	12.55	49.3	11.88	15	25	9.1	122	1.48	Gram(+)	61	15	65	3	1	1	47	1	23	23	31	78	88	30	1.2			2.35	5.3	700	11	15	19.01	456.67
57	0.0156589	1	10.9	0.4	117	14.46	24	20	0.4		1.03	Negativ	238	8	10	5	1	0	36	1	30	33	218				0			0.51			7	8	19.15	390
59	0.0176969	1	11.4	2.25	4.8	32.74	30	83	10.3		1.2	Gram(+)	271	9	46	6	1	1	35	2	30	97	85	132			0.48			1.93			14	9	19.51	343.33
89	0.0182124	2	32.7	57.04	161	13.84	1000	497	3.1	1370	1.06	Gram(+)	72	17	54	3	1	1	56	2	16	16	309	201	81		0.3			1.35			37	17	19.54	52.6
39	0.0187904	1	10.8	12.71	2937	15.15	572	600	1.1	578	1.74	Gram(-)	71	10	35	6	2	0	53	1	30	20	25	53	108	25	0.51			1.43	4.5		13	10	18.95	175.75
50	0.0188084	1	3.4	2.53	19084	12.81	59	113	1.6	276	1.14	Gram(-)	16	18	52	6	2	1	47	1	30	28	424				0			1.04			14	18	20.35	286.67
34	0.0189452	1	2.3		57.4	9.64	42	94	3.2		0.98	Gram(+)	479	6		7	1	0	57	1	30	85	281	162			0			0.51				6	19.62	430
108	0.0191009	2	27.9	5.43		16.16	36	71	3.4	572	2.1	Gram(-)	59		37	4	1	1	18	2	13	13	200		109	30	6			1.56	3.8	95	26	12	18.37	156.6
44	0.032395	1			60.9	26	1749	1378	1.4	541	1.83	Gram(+)		7		7	1	0	52	2	30	26	49	80			0			1.65				7	18.77	353.33
47	0.0327178	1	25.2	8.99	2	30.74	257	147	0.9	442	1.64	Gram(+)	617	8	19	8	1	0	49	2	30	21	30	133			0.44			1.25				8	19.79	347.62
45	0.0360641	1	9.2	36.9	174	16.05	887	532	2.4	883	1.61	Gram(+)	107	10	32	8	1	0	51	2	30	61	54	96			0.55	0	0	1.85			14	10	18.83	235
24	0.0373481	1	2	4.16	205.5	10.38	296	267	2.9	360	1.27	Gram(-)	89	13	49	8	2	0	66	1	30	30	24	32	85		0.09			1.24			8	13	19.46	330
27	0.0373863	1	3.8	35.25	117	17.8	157	210	1.5	339	1.81	Negativ	39	15	51	8	1	1	60	2	30	61	23	33	84		0.31		0.042	1.63			22	15	19.43	212.25
103	0.0422235	2	16	3.75	230	22.57	850	1711	0.5	868	1.01	Fungal	76	16	34	4	2	1	38	2	9	9	256				2.5			2.32	3.7		22	20	20.27	309.67
83	0.0442171	2	3.6	5.23	40.4	8.34	24	23	6.3	156	1.35	Gram(-)	37	15	54	4	1	0	51	1	23	23	24	57	100		0			1.29			17	19	19.37	400.48
76	0.0447298	2	1.6	0.51	19.3	17.43	111	119	1.1	4	1.51	Gram(+)	308	9	0	5	2	0	71	2	9	9	360	61			0			2.11				13	19.41	406.19
70	0.0461219	2	32.1	89.32	352	16.9	347	70	0.4		1.55	Gram(+)	107	8	39	5	2	1	86	2	3	3	30				0.73		0.17	3.41				12	20.82	340
102	0.0466744	2		2.35	93.8				1.4			Gram(+)		5	33	5	1	1	43	2	30	30					0.49						18	9	18.8	443.33
79	0.0519127	2	2.3	1.82	1000	23.74	40	44	4		1.9	Gram(+)	144	10	45	5	2	0	68	2	24	24	40	72			0.057			1.58			12	14	20.31	331
105	0.0541571	2	9.8	259.6		28	47	25	1.1	194	1.39	Mixed	541	10	22	5	2	0	30	2	1	1	267	138	94		2.2			1.27			10	14	19.51	318
99	0.0646414	2		169	302	10.6	1055	187	18.5	3550	1.59	Negativ	56	23	59	5	2	1	49	2	14	14			68	47	0.01			3.37	4.3	104	23	27	19.42	178
87	0.0663456	2	20.6	167.6	88.4	20.51	2379	1080	12.4	2786	1.57	Mixed	48	17	63	5	2	1	57	2	13	13	65	68			1.3			3.5			12	21	19.12	197.6
71	0.0785314	2	15.4	15.81	699	16.91		48	1.5	599	1.44	Mixed	18	18	60	5	1	1	76	2	8	8	124		93		0.627		0.37	1.44			11	22	19.58	82.3
22	0.0817073	1	3.9	20.15	77.1	12.08	1592	1738	1.6	5796	1.86	Gram(+)	117	15	63	8	2	1	65	2	30	33	23		73		0.77		0.15	2.09			16	19	19.4	145.22
86	0.0839774	2	12.1	5.7	1000	16.19			2			Gram(-)		12	53	5	1	0	58	2	4	4			55		0						22	16	19.58	325.24
60	0.0982315	1	9.1	1.07	17.7	2.57	14	36	0.2	112	1.41	Gram(-)	112	4	24	9	2	0	33	1	30	55	61				0.3			1.02			15	8	18.65	333.33
98	0.148604	2	0.9	0.71	616	0.57	269	215	7.7		1.12	Gram(-)	300	7	40	6	2	0	50	2	23	23	404		62		0.46			0.92			7	11	18.89	443.33
101	0.149314	2	30.2	1.65	167	20.56	261		11.3		1.34	Mixed	270	15	58	7	2	1	48	2	7	7			63		0.163			2.58			12	19	19.9	291.43
48	0.15909	1	12.6	0.47	53.6	16.81	157	96	0.4	849	0.99	Gram(-)	321	6	30	9	2	0	48	1	30	42	174				0			0.99			24	10	18.55	268.67
53	0.17294	1	18.7	1.12	131	5	291	205	1.4	1088	1.22	Gram(+)	278	10	42	9	2	0	44	2	30	69	66	60	70		0.1			2.04			16	14	19.03	362.38
97	0.188062	2	7.3	3.87	5.2	24.23	3159	1554	7.6	2130	2.88	Mixed	130	10	40	8	2	1	51	2	3	3	146	345			0.4			2.49			10	14	19.09	436.67
106	0.192932	2	8.7		29.6	19.6	10773	5138	1.8		3.34	Gram(+)	109	13		8	2	1	30	1	2	2	91	292			0			2.1			24	16	19.46	323.33
90	0.325133	2	9.6	6.03	13	23.4	12327	7098	2.8	21147	2.91	Gram(-)	56	15	56	8	1	1	56	2	3	3	513	101	70	31	2.5	8		3.26	4.5	550	15	19	17.7	355
73	1.75714	2	1.4	1.39	2680.4	16.28	39	19	2.9	184	3.93	Gram(-)	102	12	75	9	2	1	74	2	8	8	35	64	54		0.39			2.8			13	16	19.83	380

## Sheet: Kontrollen
Prob	miR-122 -Expression	Diagnose	SOFA-Score	Age	cel-miR-54 [CT]	BMI	Horowitz	Bilirubin- total [mg/dl]	IL-6 [pg/ml]	Thrombozyten [/nl]	INR	AST [U/I]	ALT [U/I]	LDH [U/I]	CRP [mg/dl]	PCT [ng/ml]	SPAS-II	Leukozyten [10^9/l]
K4	0.000575219	Pneumonie	0	48	18.68	20.99	501	0.3	25.58	231	0.99	148	67	281	3.3	3.1	32	15.2
K7	0.000601736	Pneumonie	1	40	18	24.8	634	0.7	121.6	222	1.03	28	67	272	3.9	1.11	28	25.7
K10	0.0010251	Pneumonie	0	69	18.6	21.91	584.29	0.2	234.34	219	1.49	57	26	274	5.1	1.24	23	10
K3	0.00114698	HWI	0	49	20.43	29.39	316	0.3	78.01	189	1.27	85	39	269	8.9	4.2	16	9.54
K19	0.00137702	HWI	0	24	19.47	19.83	467	0.6	11.83	232	1.49	57	37	576	13	1.1	12	42
K5	0.00137764	Pneumonie	0	63	19.15	20.76	481	1.1	548.18	197	1.12	182	81	331	4.7	3.3	22	23.9
K9	0.00161627	Pneumonie	1	32	18.25	20.42	329	0.7	355.3	159	1.15	86	30	189	17.9	3.16	27	5.09
K1	0.00220111	Pneumonie	0	64	20.37	29.41	319.1	0.4	58.7	163	1.35	52	56	239	24.1	0.77	12	9.1
K16	0.00239606	Pneumonie	0	45	19.77	23.33	410	0.5	17.75	165	1.05	110	52	291	2.2	5.41	28	8.3
K12	0.00243335	Pneumonie	0	27	19.38	23.88	481	0.3	789.91	166	1.08	59	64	598	17	0.54	36	17.7
K14	0.00264822	Pneumonie	0	66	20.01	21.6	373	0.2	137.66	211	1.28	33	85	169	21.2	0.1	30	20.5
K2	0.00271302	Pneumonie	0	53	20.13	32.28	556	0.6	253.79	262	0.92	51	45	180	10	1.58	10	6.6
K11	0.00271844	Pneumonie	0	74	20.01	26.12	386	1	126.87	240	1.07	89	26	382	16	1.99	12	20.2
K8	0.00289076	Pneumonie	0	59	19.98	29	489	1.6	19.84	169	1.04	45	20	450	8.3	2.77	27	12.7
K13	0.00301029	Pneumonie	1	25	20.04	29.39	365	0.3	51.62	230	1.25	103	180	177	8	3.4	21	17.6
K17	0.00316406	Pneumonie	1	65	17.98	27.55	403	0.5	19.73	150	1.52	59	20	384	14.7	0.46	22	9.6
K15	0.00324305	Pneumonie	0	82	19.71	24.22	415	0.9	17.31	188	0.94	90	53	308	9	2.69	23	11
K6	0.00354532	Pneumonie	0	45	17.95	37.34	314	0.4	278.21	211	1.51	65	44	434	24.1	0.86	24	10.96
K18	0.00405941	Pneumonie	0	43	20.24	39.18	353	0.2	54.97	226	1.28	71	44	185	18	1.3	18	12.16
K20	0.0049968	Pneumonie	1	72	19.63	27.72	448	0.4	213.46	172	1.48	49	39	301	21.5	1.62	30	16.4
